# Supplementary material for: Synergistic Action of MCL-1 Inhibitor with BCL-2/BCL-XL or MAPK Pathway Inhibitors Enhances Acute Myeloid Leukemia Cell Apoptosis and Differentiation
Source: Int J Mol Sci. 2023 Apr 13;24(8):7180. doi: 10.3390/ijms24087180 (PMC10138770; doi:10.3390/ijms24087180)
Supplement: Supplementary file 1 [file ijms-24-07180-s001.zip]

Archive with 1 entries (1 files):
- ijms-2222930-supplementary.pdf
